# Supplementary material for: Accuracy of AI Tools in the Diagnosis of Benign, Potentially Malignant and Malignant Oral Lesions: A Pilot Study
Source: J Clin Med. 2026 Mar 30;15(7):2638. doi: 10.3390/jcm15072638 (PMC13072891; doi:10.3390/jcm15072638)
Supplement: Supplementary file 1 [file jcm-15-02638-s001.zip]

Archive with 11 entries (11 files):
- Supplemental table S1.pdf
- Supplemental Table S2A.pdf
- Supplemental Table S2B.pdf
- Supplemental Table S2C.pdf
- Supplemental Table S3A.pdf
- Supplemental Table S3B.pdf
- Supplemental Table S3C.pdf
- Supplemental Table S4A.pdf
- Supplemental Table S4B.pdf
- Supplemental Table S4C.pdf
- Supplemental Table S5.pdf
